# Supplementary material for: Magnetostratigraphic constraints on the late Ediacaran paleomagnetic enigma
Source: Sci Adv. 2025 Oct 3;11(40):eady3258. doi: 10.1126/sciadv.ady3258 (PMC12494014; doi:10.1126/sciadv.ady3258)
Supplement: Supplementary file 2 — Tables S1 to S4 [file sciadv.ady3258_tables_s1_to_s4.zip]

Archive with 4 entries (4 files):
- sciadv.ady3258_table_s1.xlsx
- sciadv.ady3258_table_s2.xlsx
- sciadv.ady3258_table_s3.xlsx
- sciadv.ady3258_table_s4.xlsx
