# Supplementary material for: Magnetostratigraphic constraints on the late Ediacaran paleomagnetic enigma
Source: Sci Adv. 2025 Oct 3;11(40):eady3258. doi: 10.1126/sciadv.ady3258 (PMC12494014; doi:10.1126/sciadv.ady3258)
Supplement: Supplementary file 2 — Tables S1 to S4 [file sciadv.ady3258_tables_s1_to_s4.zip › sciadv.ady3258_table_s1.xlsx]

## Sheet: Sheet1
Table S1
	Age (Ma)	longitude (Plon)	latitude (Plat)	N/n	dp	dm	tmaj longitude	tmaj latitude	amaj	tmin longitude	tmin latitude	amin
Bou Azzer volcanics (this study)	568-565	23.83	25.74	14			321.07	-43.51	78.03	273.7	35.51	10.36
Bou Azzer redbeds (this study)	568-565	17.51	10.41	16	12.56	13.97
Robert et al. (15)	569-565	48.24	32.36	29			174.01	42.69	27.84	296.56	42.69	16.27
Meert et al. (6)	~570	343.57	20.33	17			237.98	35.95	45.64	96.97	46.99	8.79
Kodama (11)	~574	351.18	9.69	27	5.06	9.91
Halls et al. (3)	583.4	356.99	-34.76	26			297.08	35.86	22.32	237.71	-35.18	6.75
McCausland et al. (7)	585	332.96	24.12	15			128.36	63.79	46.21	58.58	-9.66	11.71
N = number of site means used to calculate pole
n = number of samples used to calculate
dp = uncertainty in latitude
dm = uncertainty in longitude
Bingham parameters:
tmaj longitude = longitude of the ellipse major axis
tmaj latitude= latitude of ellipse major axis
amaj = ellipse major axis uncertainty
tmin longitude = longitude of ellipse minor axis
tmin latitude = latitude of ellipse minor axis
amin = ellipse minor axis uncertainty
