# Supplementary material for: Magnetostratigraphic constraints on the late Ediacaran paleomagnetic enigma
Source: Sci Adv. 2025 Oct 3;11(40):eady3258. doi: 10.1126/sciadv.ady3258 (PMC12494014; doi:10.1126/sciadv.ady3258)
Supplement: Supplementary file 2 — Tables S1 to S4 [file sciadv.ady3258_tables_s1_to_s4.zip › sciadv.ady3258_table_s3.xlsx]

## Sheet: data_sites_supplement_table
Table S3
Section	Site	n	dec	inc	dec*	inc*	k	a95	Slat	Slon
BA01	A	6	207	5.5	207.9	9.7	25.7	13.5	30.4939	-6.71944
BA01	B	9	201.8	7.6	203.2	16.4	31.4	9.3	30.4939	-6.71944
BA01	C	3	200.8	-3.2	200.8	3.1	68.1	15.1	30.4939	-6.71944
BA01	D	7	213.3	12.4	215.7	16.7	408.7	3	30.4939	-6.71944
BA01	E	6	264.1	44.6	272.1	39.8	133	5.8	30.4939	-6.71944
BA01	F	7	213	-60.5	204.6	-52.2	71.5	7.2	30.4939	-6.71944
BA01	G	5	235.9	-43.3	243.6	-53.1	62.8	9.7	30.4939	-6.71944
BA01	H	3	274.8	-53	261.4	-53.7	1.9	180	30.4939	-6.71944
BA01	I	8	65.7	55.5	53.4	51.2	15.7	14.4	30.4939	-6.71944
BA01	J	8	140.5	78.6	79.7	83.6	40.7	8.8	30.4939	-6.71944
BA01	K	7	164	75	144.9	84.5	569.8	2.5	30.4939	-6.71944
BA01	L	7	157.8	69.4	143.5	78.7	51.9	8.5	30.4939	-6.71944
BA04	A	7	86.6	60.3	121.3	65.8	23.1	12.8	30.5058	-6.80222
BA04	B	7	236.5	-59	246.2	-66.5	270.4	3.7	30.5058	-6.80222
BA04	C	9	28.2	51.1	31.2	54.3	31	9.4	30.5058	-6.80222
BA04	D	6	195.1	74.9	172.1	72.6	208.9	4.6	30.5058	-6.80222
BA07	A	18	98.1	62.8	131.7	66.3	8.2	12.9	30.4947	-6.71222
BA08	A	6	209.7	-19.8	211.8	-32	75.3	7.8	30.4972	-6.71556
BA08	B	8	208.4	-21.9	210.5	-34.3	34.6	9.6	30.4972	-6.71556
BA08	C	8	210.9	9.4	210.6	-2.9	67.9	6.8	30.4972	-6.71556
BA08	D	8	208	12.5	207.6	0.1	105.4	5.4	30.4972	-6.71556
BA08	E	8	37.8	14.6	40	26.2	1.3	180	30.4972	-6.71556
BA08	F	4	73.3	-14.1	71.1	-7.7	2.9	66.1	30.4972	-6.71556
BA08	G	8	33.2	-59	34.8	-43	55.7	7.5	30.4972	-6.71556
BA08	H	8	19.4	-55.8	22.8	-44.1	328.3	3.1	30.4972	-6.71556
BA08	I	8	312	47.2	298.9	47.4	62.4	7.1	30.4972	-6.71556
BA08	J	8	92.4	75.1	141.7	76.8	33	9.8	30.4972	-6.71556
BA08	K	8	115.7	51.3	130.9	51.6	13.2	15.8	30.4972	-6.71556
BA08	L	5	230.4	-52	236.6	-63.4	72.9	9	30.4972	-6.71556
BA08	M	7	130.3	65.1	153.3	61.5	12.3	18	30.4972	-6.71556
