# Supplementary material for: Magnetostratigraphic constraints on the late Ediacaran paleomagnetic enigma
Source: Sci Adv. 2025 Oct 3;11(40):eady3258. doi: 10.1126/sciadv.ady3258 (PMC12494014; doi:10.1126/sciadv.ady3258)
Supplement: Supplementary file 2 — Tables S1 to S4 [file sciadv.ady3258_tables_s1_to_s4.zip › sciadv.ady3258_table_s4.xlsx]

## Sheet: data_combined_sites_df copy
Table S4
Flow	dec	inc	n	r	k	a95	csd	sites
1	211.1	-33.3	14	13.7	47.8	5.8	11.7	BA08A, BA08B
2	208.2	7.5	41	39.8	33.7	3.9	14	BA01A, BA01B, BA01C, BA01D, BA08C, BA08D
3	34.8	-43	8	7.9	55.7	7.5	10.9	BA08G
4	22.8	-44.1	8	8	327.1	3.1	4.5	BA08H
5	286.6	44.9	14	13.6	35	6.8	13.7	BA01E, BA08I
6	220.5	-54.1	12	11.6	28.4	8.3	15.2	BA01F, BA01G
7	73.7	69.3	16	14.4	9.4	12.7	26.4	BA01I, BA08J
8	130.9	51.6	8	7.5	13.2	15.8	22.3	BA08K
9	79.7	83.6	8	7.8	40.6	8.8	12.7	BA01J
10	144.9	84.5	7	7	566.8	2.5	3.4	BA01K
11	150.3	70.4	14	13.2	17.1	9.9	19.6	BA01L, BA08M
