# Supplementary material for: Magnetostratigraphic constraints on the late Ediacaran paleomagnetic enigma
Source: Sci Adv. 2025 Oct 3;11(40):eady3258. doi: 10.1126/sciadv.ady3258 (PMC12494014; doi:10.1126/sciadv.ady3258)
Supplement: Supplementary file 3 — Data S1 and S2 [file sciadv.ady3258_data_s1_and_s2.zip]

Archive with 2 entries (2 files):
- sciadv.ady3258_data_s1.zip
- sciadv.ady3258_data_s2.jl
