# Supplementary material for: Magnetostratigraphic constraints on the late Ediacaran paleomagnetic enigma
Source: Sci Adv. 2025 Oct 3;11(40):eady3258. doi: 10.1126/sciadv.ady3258 (PMC12494014; doi:10.1126/sciadv.ady3258)
Supplement: Supplementary file 3 — Data S1 and S2 [file sciadv.ady3258_data_s1_and_s2.zip › sciadv.ady3258_data_s2.jl]

# # # # # # # # # # # # # # # # # # # # # # # # # # # # # # # # # # # # # # # # #
#                            Chron1.0StratOnly.jl                               #
#                                                                               #
#     Illustrates the use of the Chron.jl package for the production of a       #
#  stratigraphic age-depth model based on any Gaussian age constraints          #
#                                                                               #
# # # # # # # # # # # # # # # # # # # # # # # # # # # # # # # # # # # # # # # # #
## --- Load required pacages, install Chron if required - - - - - - - - - - - -

    using Chron
    using Plots
    using DelimitedFiles

## --- Define sample properties - - - - - - - - - - - - - - - - - - - - - - - -

    # # # # # # # # # # # Enter sample information here! # # # # # # # # # # # #
    # Input the number of samples we wish to model (must match below)
    nSamples = 3
    # Make an instance of a ChronAgeData object for nSamples
    name ="BA_combined"
    smpl = ChronAgeData(nSamples)
    smpl.Name          = (  "RA03",  "MR34",   "MR41",) # Et cetera
    smpl.Age          .= [ 567.937,  566.78,  562.220,] # Measured ages
    smpl.Age_sigma    .= [ 0.035/2,  0.19/2,  0.079/2,] # Measured 1-σ uncertainties
    smpl.Height       .= [    73.8,  97.8-2,    445.9,] # Depths below surface should be negative
    smpl.Height_sigma .= fill(0.01, nSamples) # Usually assume little or no sample height uncertainty
    smpl.Age_Sidedness .= zeros(nSamples) # Sidedness (zeros by default: geochron constraints are two-sided). Use -1 for a maximum age and +1 for a minimum age, 0 for two-sided
    smpl.Age_Unit = "Years BP" # Unit of measurement for ages
    smpl.Height_Unit = "m" # Unit of measurement for Height and Height_sigma

    # IMPORTANT: smpl.Height must increase with increasing stratigraphic height
    # -- i.e., stratigraphically younger samples must be more positive. For this
    # reason, it is convenient to represent depths below surface as negative
    # numbers.
    # # # # # # # # # # # # # # # # # # # # # # # # # # # # # # # # # # # # # #

## --- Specify hiatus heights and durations - - - - - - - - - - - - - - - - - - 

    # Data about hiatuses
    nhiatuses = 45 # The number of hiatuses you have data for
    hiatus = HiatusData(nhiatuses) # Struct to hold data
    hiatus.Height         = [74.4, 79.3, 97.8, 99.6, 102.1, 139.6, 143.7, 153.9, 180.5, 187.6, 190.7, 195.1, 212.1, 215.9, 216.1, 219.7, 220, 241.1, 247.2, 259.1, 265.2, 273.1, 283.2, 304, 307.2, 327.6, 327.8, 328.5, 330.3, 331.4, 331.9, 333, 341.3, 347.6, 351.4, 352.3, 353.8, 356.6, 361.5, 364.9, 367.3, 381.9, 397.2, 403.4, 425.9,] 
    hiatus.Height_sigma   = fill(0.0, nhiatuses)
    hiatus.Duration       = fill(nanrange(smpl.Age)/nhiatuses, nhiatuses)
    hiatus.Duration_sigma = fill(2.0, nhiatuses)

## --- Run stratigraphic model - - - - - - - - - - - - - - - - - - - - - - - - -

    # # # # # # # # # # Configure stratigraphic model here! # # # # # # # # # #
    # Configure the stratigraphic Monte Carlo model
    config = StratAgeModelConfiguration()
    # If you in doubt, you can probably leave these parameters as-is
    config.resolution = 0.1 # Same units as sample height. Smaller is slower!
    config.bounding = 0.5 # how far away do we place runaway bounds, as a fraction of total section height. Larger is slower.
    (bottom, top) = extrema(smpl.Height)
    npoints_approx = round(Int,length(bottom:config.resolution:top) * (1 + 2*config.bounding))
    config.nsteps = 30000 # Number of steps to run in distribution MCMC
    config.burnin = 10000*npoints_approx # Number to discard
    config.sieve = round(Int,npoints_approx) # Record one out of every nsieve steps
    # # # # # # # # # # # # # # # # # # # # # # # # # # # # # # # # # # # # # #

    # Run the stratigraphic MCMC model
    # @time (mdl, agedist, lldist) = StratMetropolis(smpl, config)
    @time (mdl, agedist, hiatusdist, lldist) = StratMetropolis(smpl, hiatus, config); sleep(0.5)

    # Export results with and without systematic uncertainty
    exportdataset(NamedTuple(mdl), "$(name)_AgeDepthModel.csv")
    agedist_ext = add_systematic_uncert_UPb(agedist)

    mdl_ext = StratAgeModel(mdl.Height, agedist_ext)
    exportdataset(NamedTuple(mdl_ext), "$(name)_AgeDepthModel_ext.csv")

## --- Plot results (mean and 95% CI for model / 2-sigma for data) - - - - - - - - \

    hdl = plot(framestyle=:box,
        fg_color_legend=:white,
        xlabel="Age ($(smpl.Age_Unit))",
        ylabel="Height ($(smpl.Height_Unit))",
    )
    plot!(hdl, [mdl.Age_025CI; reverse(mdl.Age_975CI)],[mdl.Height; reverse(mdl.Height)], fill=(round(Int,minimum(mdl.Height)),0.5,:blue), label="model")
    plot!(hdl, mdl.Age, mdl.Height, linecolor=:blue, label="") # Center line
    t = smpl.Age_Sidedness .== 0 # Two-sided constraints (plot in black)
    any(t) && plot!(hdl, smpl.Age[t], smpl.Height[t], xerror=2*smpl.Age_sigma[t],label="data",seriestype=:scatter,color=:black)
    t = smpl.Age_Sidedness .== 1 # Minimum ages (plot in cyan)
    any(t) && plot!(hdl, smpl.Age[t], smpl.Height[t], xerror=(2*smpl.Age_sigma[t],zeros(count(t))),label="",seriestype=:scatter,color=:cyan,msc=:cyan)
    any(t) && zip(smpl.Age[t], smpl.Age[t].+nanmean(smpl.Age_sigma[t])*4, smpl.Height[t]) .|> x-> plot!([x[1],x[2]],[x[3],x[3]], arrow=true, label="", color=:cyan)
    t = smpl.Age_Sidedness .== -1 # Maximum ages (plot in orange)
    any(t) && plot!(hdl, smpl.Age[t], smpl.Height[t], xerror=(zeros(count(t)),2*smpl.Age_sigma[t]),label="",seriestype=:scatter,color=:orange,msc=:orange)
    any(t) && zip(smpl.Age[t], smpl.Age[t].-nanmean(smpl.Age_sigma[t])*4, smpl.Height[t]) .|> x-> plot!([x[1],x[2]],[x[3],x[3]], arrow=true, label="", color=:orange)
    savefig(hdl,"$(name)_AgeDepthModel.pdf")
    hline!(hdl, hiatus.Height, color=:gray, linestyle=:dot, alpha=0.5, label="hiatus")
    display(hdl)
    savefig(hdl,"$(name)_AgeDepthModel_boundaries.pdf")


## --- Plot sieved post-burnin lldist

    hdl = plot(framestyle=:box,
        fg_color_legend=:white,
        xlabel="Step number (post-burnin)",
        ylabel="Log likelihood",
    )
    plot!(hdl, lldist, label="")
    savefig(hdl, "lldist.pdf")
    savefig(hdl, "lldist.png")
    display(hdl)

## --- Interpolate results at specific heights - - - - - - - - - - - - - - - -

    strat = importdataset("ba_combined_notes.csv", importas=:Tuple)
    height_above = strat.height .+ config.resolution
    strat = (strat..., 
        age = linterp1s(mdl.Height, mdl.Age, strat.height, extrapolate=NaN),
        age_sigma = linterp1s(mdl.Height, mdl.Age_sigma, strat.height, extrapolate=NaN),
        age_025CI = linterp1s(mdl.Height, mdl.Age_025CI, strat.height, extrapolate=NaN),
        age_975CI = linterp1s(mdl.Height, mdl.Age_975CI, strat.height, extrapolate=NaN),
        age_sigma_ext = linterp1s(mdl_ext.Height, mdl_ext.Age_sigma, strat.height, extrapolate=NaN),
        age_025CI_ext = linterp1s(mdl_ext.Height, mdl_ext.Age_025CI, strat.height, extrapolate=NaN),
        age_975CI_ext = linterp1s(mdl_ext.Height, mdl_ext.Age_975CI, strat.height, extrapolate=NaN),

        age_above = linterp1s(mdl.Height, mdl.Age, height_above, extrapolate=NaN),
        age_sigma_above = linterp1s(mdl.Height, mdl.Age_sigma, height_above, extrapolate=NaN),
        age_025CI_above = linterp1s(mdl.Height, mdl.Age_025CI, height_above, extrapolate=NaN),
        age_975CI_above = linterp1s(mdl.Height, mdl.Age_975CI, height_above, extrapolate=NaN),
        age_sigma_ext_above = linterp1s(mdl_ext.Height, mdl_ext.Age_sigma, height_above, extrapolate=NaN),
        age_025CI_ext_above = linterp1s(mdl_ext.Height, mdl_ext.Age_025CI, height_above, extrapolate=NaN),
        age_975CI_ext_above = linterp1s(mdl_ext.Height, mdl_ext.Age_975CI, height_above, extrapolate=NaN),
    )
    exportdataset(strat, "ba_combined_notes.csv")

## --- Interpolate ages at and durations between specific heights - - - - - - - 

    interp_heights = [73.8, 97.8, 180.5, 195.1, 241.1, 433.4] #.- config.resolution
    interp_distributions = zeros(size(agedist,2), length(interp_heights))
    interp_distributions_ext = zeros(size(agedist,2), length(interp_heights))
    for j in eachindex(interp_heights)
        # interpolate full age distribution
        for i in axes(agedist,2)
            interp_distributions[i, j] = linterp1s(mdl.Height, view(agedist, :, i), interp_heights[j])
            interp_distributions_ext[i, j] = linterp1s(mdl.Height, view(agedist_ext, :, i), interp_heights[j])
        end
    end

    interp = (;
        height = interp_heights,
        age = nanmean(interp_distributions, dim=1),
        age_sigma = nanmean(interp_distributions, dim=1),
        age_025CI = nanpctile(interp_distributions, 2.5, dim=1),
        age_975CI = nanpctile(interp_distributions, 97.5, dim=1),
        age_sigma_ext = nanmean(interp_distributions_ext, dim=1),
        age_025CI_ext = nanpctile(interp_distributions_ext, 2.5, dim=1),
        age_975CI_ext = nanpctile(interp_distributions_ext, 97.5, dim=1),
    )
    exportdataset(interp, "ba_interpolated_ages.csv")

## --- Relative durations between samples - - - - - - - - - - - - - - - - - - - 

    agediff = zeros(length(interp_heights), length(interp_heights), )
    for i in axes(agediff,1)
        for j in axes(agediff,2)
            if !(i == j)
                agediff[i,j] = nanmean(interp_distributions[:, i] .- interp_distributions[:, j])
            end
        end
    end
    agediff_formatted = ["Height" "Age vs. " .* string.(interp_heights') .* " m (mean)"; string.(interp_heights) .* " m"  agediff]

    agediff_sigma = zeros(length(interp_heights), length(interp_heights), )
    for i in axes(agediff,1)
        for j in axes(agediff,2)
            if !(i == j)
                agediff_sigma[i,j] = nanstd(interp_distributions[:, i] .- interp_distributions[:, j])
            end
        end
    end
    agediff_sigma_formatted = ["Height" "Age vs. " .* string.(interp_heights') .* " m (sigma)"; string.(interp_heights) .* " m"  agediff_sigma]


    agediff_025CI = zeros(length(interp_heights), length(interp_heights), )
    for i in axes(agediff,1)
        for j in axes(agediff,2)
            if !(i == j)
                agediff_025CI[i,j] = nanpctile(interp_distributions[:, i] .- interp_distributions[:, j], 2.5)
            end
        end
    end
    agediff_025CI_formatted = ["Height" "Age vs. " .* string.(interp_heights') .* " m (2.5% CI)"; string.(interp_heights) .* " m"  agediff_025CI]


    agediff_975CI = zeros(length(interp_heights), length(interp_heights), )
    for i in axes(agediff,1)
        for j in axes(agediff,2)
            if !(i == j)
                agediff_975CI[i,j] = nanpctile(interp_distributions[:, i] .- interp_distributions[:, j], 97.5)
            end
        end
    end
    agediff_975CI_formatted = ["Height" "Age vs. " .* string.(interp_heights') .* " m (97.5% CI)"; string.(interp_heights) .* " m"  agediff_975CI]

    sp = fill("", length(interp_heights)+1)
    open("ba_durations.csv", "w") do io
        writedlm(io, [agediff_formatted sp agediff_sigma_formatted sp agediff_025CI_formatted sp agediff_975CI_formatted], ',')
    end


## --- Calculate deposition rate binned by age - - - - - - - - - - - - - - - - -

    # Set bin width and spacing
    binwidth = round(nanrange(mdl.Age)/10,sigdigits=1) # Can also set manually, commented out below
    # binwidth = 100 # Same units as smpl.Age
    binoverlap = 10
    ages = collect(minimum(mdl.Age):binwidth/binoverlap:maximum(mdl.Age))
    bincenters = ages[1+Int(binoverlap/2):end-Int(binoverlap/2)]
    spacing = binoverlap

    # Calculate rates for the stratigraphy of each markov chain step
    dhdt_dist = Array{Float64}(undef, length(ages)-binoverlap, config.nsteps)
    @time for i=1:config.nsteps
        heights = linterp1(reverse(agedist[:,i]), reverse(mdl.Height), ages)
        dhdt_dist[:,i] .= abs.(heights[1:end-spacing] - heights[spacing+1:end]) ./ binwidth
    end

    # Find mean and 1-sigma (68%) CI
    dhdt = nanmean(dhdt_dist,dim=2)
    dhdt_50p = nanmedian(dhdt_dist,dim=2)
    dhdt_16p = nanpctile(dhdt_dist,15.865,dim=2) # Minus 1-sigma (15.865th percentile)
    dhdt_84p = nanpctile(dhdt_dist,84.135,dim=2) # Plus 1-sigma (84.135th percentile)
    # Other confidence intervals (10:10:50)
    dhdt_20p = nanpctile(dhdt_dist,20,dim=2)
    dhdt_80p = nanpctile(dhdt_dist,80,dim=2)
    dhdt_25p = nanpctile(dhdt_dist,25,dim=2)
    dhdt_75p = nanpctile(dhdt_dist,75,dim=2)
    dhdt_30p = nanpctile(dhdt_dist,30,dim=2)
    dhdt_70p = nanpctile(dhdt_dist,70,dim=2)
    dhdt_35p = nanpctile(dhdt_dist,35,dim=2)
    dhdt_65p = nanpctile(dhdt_dist,65,dim=2)
    dhdt_40p = nanpctile(dhdt_dist,40,dim=2)
    dhdt_60p = nanpctile(dhdt_dist,60,dim=2)
    dhdt_45p = nanpctile(dhdt_dist,45,dim=2)
    dhdt_55p = nanpctile(dhdt_dist,55,dim=2)

    # Plot results
    hdl = plot(bincenters,dhdt, label="Mean", color=:black, linewidth=2)
    plot!(hdl,[bincenters; reverse(bincenters)],[dhdt_16p; reverse(dhdt_84p)], fill=(0,0.2,:darkblue), linealpha=0, label="68% CI")
    plot!(hdl,[bincenters; reverse(bincenters)],[dhdt_20p; reverse(dhdt_80p)], fill=(0,0.2,:darkblue), linealpha=0, label="")
    plot!(hdl,[bincenters; reverse(bincenters)],[dhdt_25p; reverse(dhdt_75p)], fill=(0,0.2,:darkblue), linealpha=0, label="")
    plot!(hdl,[bincenters; reverse(bincenters)],[dhdt_30p; reverse(dhdt_70p)], fill=(0,0.2,:darkblue), linealpha=0, label="")
    plot!(hdl,[bincenters; reverse(bincenters)],[dhdt_35p; reverse(dhdt_65p)], fill=(0,0.2,:darkblue), linealpha=0, label="")
    plot!(hdl,[bincenters; reverse(bincenters)],[dhdt_40p; reverse(dhdt_60p)], fill=(0,0.2,:darkblue), linealpha=0, label="")
    plot!(hdl,[bincenters; reverse(bincenters)],[dhdt_45p; reverse(dhdt_55p)], fill=(0,0.2,:darkblue), linealpha=0, label="")
    plot!(hdl,bincenters,dhdt_50p, label="Median", color=:grey, linewidth=1)
    plot!(hdl, xlabel="Age ($(smpl.Age_Unit))", ylabel="Depositional Rate ($(smpl.Height_Unit) / $(smpl.Age_Unit) over $binwidth $(smpl.Age_Unit))", fg_color_legend=:white)
    # savefig(hdl,"DepositionRateModelCI.pdf")
    display(hdl)

## --- End of File - - - - - - - - - - - - - - - - - - - - - - - - - - - - - - -
